# Supplementary material for: Generating quantitative binding landscapes through fractional binding selections combined with deep sequencing and data normalization
Source: Nat Commun. 2020 Jan 15;11:297. doi: 10.1038/s41467-019-13895-8 (PMC6962383; doi:10.1038/s41467-019-13895-8)
Supplement: Supplementary file 3 — Source Data [file 41467_2019_13895_MOESM3_ESM.xlsx]

## Sheet: Figure_2
Wt AA	position	mutated AA		Enrichment in HI	Enrichment in WT	Enrichment in SL	Enrichment in LO
T	11	S		1.39845	2.54608	1.59247	0.341719
T	11	N		1.56812	1.90657	1.18973	0.279193
T	11	Q		1.67757	2.6475	2.03451	0.46051
T	11	E		0.217545	1.57733	2.06505	0.333785
T	11	D		1.24901	1.78754	1.71881	0.420185
T	11	H		0.95864	1.7743	2.49347	0.609878
T	11	K		0.708005	1.65567	2.71439	0.504423
T	11	R		2.60593	2.22233	1.10383	0.271526
T	11	L		1.43085	2.14211	1.1566	0.272941
T	11	I		1.18385	1.73507	1.05574	0.204721
T	11	V		1.41963	2.35044	1.5186	0.269806
T	11	M		1.313	1.83868	1.67973	0.281282
T	11	W		3.45061	1.77028	0.799095	0.218233
T	11	F		0.834698	2.13784	1.93278	0.269455
T	11	Y		0.977954	2.04307	1.20085	0.329334
T	11	P		1.05912	1.87586	3.07164	0.474692
T	11	G		1.67763	2.38976	1.46116	0.169688
T	11	A		1.61451	2.31443	1.63439	0.219556
T	11	C		0.769988	1.56904	1.39829	0.413082
G	12	S		1.81722	2.24777	1.17207	0.368356
G	12	T		0.912126	1.78933	1.63582	0.498991
G	12	N		0.322903	1.20871	1.50892	0.658668
G	12	Q		1.11585	1.44157	0.920372	0.545326
G	12	E		0.160131	0.7002	2.6227	1.30103
G	12	D		0.401122	1.13526	1.94839	0.836404
G	12	H		1.25273	1.57567	1.32504	0.675557
G	12	K		0.172056	0.759647	2.00853	1.10712
G	12	R		0.797218	1.34341	1.32512	0.603986
G	12	L		1.60137	1.39298	1.12108	0.446467
G	12	I		1.77447	1.31552	0.525303	0.296941
G	12	V		2.05475	1.46976	0.688462	0.419019
G	12	M		1.06517	1.39167	1.15945	0.587844
G	12	W		2.45617	1.26106	0.580458	0.310072
G	12	F		5.39108	1.24837	0.507305	0.436261
G	12	Y		1.09339	1.21633	0.983569	0.458014
G	12	P		1.36329	1.11046	1.03956	0.444168
G	12	A		2.26655	1.78467	0.91565	0.431979
G	12	C		0.15087	0.179337	0.470669	1.07525
P	13	S		0.541588	1.36057	2.02452	0.583912
P	13	T		0.450958	1.39141	2.34276	0.619581
P	13	N		1.40393	2.81152	1.75388	0.463718
P	13	Q		1.4415	2.41158	1.37544	0.313099
P	13	E		0.0711224	0.317033	2.85582	1.48591
P	13	D		0.212716	0.736886	3.19561	0.997982
P	13	H		2.70516	2.68756	1.29046	0.451658
P	13	K		0.85706	1.15575	0.776258	0.307981
P	13	R		3.7467	1.39362	0.540105	0.231982
P	13	L		2.34932	1.78738	0.729809	0.350484
P	13	I		1.60094	1.52684	0.831787	0.200148
P	13	V		5.2245	1.4248	0.537201	0.277529
P	13	M		5.95799	1.17159	0.381066	0.203874
P	13	W		7.38787	1.18655	0.472494	0.242951
P	13	F		5.52585	0.47006	0.250401	0.177334
P	13	Y		7.04303	0.715212	0.395598	0.236328
P	13	G		0.612749	1.5615	1.62491	0.620742
P	13	A		0.881302	1.63488	1.52655	0.476382
P	13	C		0.0973118	0.167313	0.587583	1.34349
K	15	S		0.0499458	0.0195725	0.347977	3.25016
K	15	T		0.0591673	0.0634569	0.251963	2.7272
K	15	N		0.0918933	0.249674	0.487048	3.00393
K	15	Q		0.205849	0.193176	0.50372	3.55279
K	15	E		0.142147	0.187743	0.311534	3.23159
K	15	D		0.0128115	0.0130533	0.40226	3.71284
K	15	H		0.0448402	0.0130533	0.40226	3.25578
K	15	R		15.6495	0.169233	0.150017	0.14052
K	15	L		0.0553994	0.0506559	0.2779	2.71715
K	15	I		0.0237283	0.0181321	0.236404	2.8121
K	15	V		0.0228506	0.0486803	0.270933	2.33904
K	15	M		0.0969985	0.130039	0.339084	2.39516
K	15	W		0.10833	0.106568	0.302244	2.55581
K	15	F		0.0765778	0.0420125	0.398365	2.62546
K	15	Y		0.0827577	0.0722741	0.285545	2.53067
K	15	P		0.0630017	0.0523036	0.228248	3.01281
K	15	G		0.0191289	0.0334114	0.235956	2.97282
K	15	A		0.015745	0.0427791	0.250352	2.90348
K	15	C		0.0288808	0.031878	0.113351	0.976241
A	16	S		0.425066	1.33096	2.41324	0.800535
A	16	T		0.4868	1.29832	2.21317	0.89564
A	16	N		0.0242404	0.0987919	0.512286	2.86687
A	16	Q		0.0554181	0.067757	0.950328	2.21001
A	16	E		0.161302	0.173477	0.313833	2.99554
A	16	D		0.081683	0.0832247	0.35758	4.07177
A	16	H		0.0288808	0.0196173	0.395275	2.5594
A	16	K		0.0113068	0.0230404	0.348187	1.59141
A	16	R		0.0804981	0.0703007	2.58653	1.82651
A	16	L		0.029263	0.0404636	0.610856	2.72947
A	16	I		0.0194764	0.297661	1.48178	1.1422
A	16	V		0.935951	1.61807	1.35269	0.708246
A	16	M		0.935951	1.87862	1.16419	0.521446
A	16	W		0.0304728	0.0266126	0.373256	2.21258
A	16	F		0.0291473	0.0593948	0.295672	2.82042
A	16	Y		0.154811	0.0371137	0.274933	2.20743
A	16	P		0.0426094	0.0534322	0.387902	2.92172
A	16	G		2.71403	2.23356	1.24055	0.457855
A	16	C		0.0141572	0.0793345	0.401772	2.13099
R	17	S		1.81102	1.96868	1.47589	0.358697
R	17	T		0.555189	1.72431	2.4784	0.576335
R	17	N		0.306311	0.900813	2.08495	0.401461
R	17	Q		0.319406	1.18688	2.33703	0.563174
R	17	E		0.0488322	0.111946	2.12296	2.14187
R	17	D		0.0657448	0.175838	2.33224	1.60651
R	17	H		1.23758	1.56194	1.94773	0.398011
R	17	K		0.153693	0.57217	2.77692	0.895558
R	17	L		4.64448	1.4439	0.355575	0.130132
R	17	I		1.89954	1.87779	0.566658	0.176824
R	17	V		1.43181	1.98636	1.01966	0.258874
R	17	M		7.13498	1.68867	0.467386	0.155766
R	17	W		0.297906	0.69864	2.28262	0.941313
R	17	F		1.29719	1.47961	1.11824	0.330929
R	17	Y		2.74836	2.2911	1.04312	0.334916
R	17	P		0.024328	0.0309839	0.33786	3.93537
R	17	G		2.05275	2.13675	1.23181	0.586103
R	17	A		2.82393	2.19247	0.986317	0.262171
R	17	C		0.194898	0.740455	2.37359	0.703871
I	18	S		0.889857	1.65198	3.17031	0.810954
I	18	T		0.611968	1.40842	3.57343	0.816298
I	18	N		0.50695	1.35651	2.70237	0.695706
I	18	Q		0.70139	1.28913	2.45801	0.416709
I	18	E		0.0848416	0.49396	3.60795	1.46897
I	18	D		0.171327	0.407307	3.30176	1.15127
I	18	H		1.41953	1.96286	1.52588	0.404044
I	18	K		0.148988	0.607201	3.79221	1.03057
I	18	R		3.01618	1.80695	0.920997	0.469213
I	18	L		1.52647	2.30935	1.76402	0.387872
I	18	V		1.37752	2.34249	1.92126	0.331863
I	18	M		2.63384	2.5385	1.62617	0.365283
I	18	W		3.18066	1.97615	0.900425	0.313652
I	18	F		6.23639	1.51324	0.597859	0.296112
I	18	Y		2.25527	1.79433	1.45399	0.219556
I	18	P		0.0599541	0.103846	2.46892	2.72492
I	18	G		0.355354	1.27753	2.68154	0.808039
I	18	A		1.06684	2.11507	2.21165	0.851577
I	18	C		0.0481346	0.214564	2.1653	1.75253
V	34	S		2.66868	1.98871	0.883265	0.29252
V	34	T		1.25217	1.96464	1.59556	0.294873
V	34	N		1.48443	1.86055	0.986427	0.218788
V	34	Q		0.79714	1.49128	1.36308	0.337191
V	34	E		0.775502	1.73013	2.42741	0.378996
V	34	D		2.98732	2.00407	0.980548	0.331032
V	34	H		2.08552	1.46086	0.771302	0.191103
V	34	K		0.87303	1.43764	1.47031	0.40129
V	34	R		0.720822	1.56279	2.00009	0.370296
V	34	L		0.947382	1.60732	1.80672	0.374307
V	34	I		1.02472	1.65015	1.19553	0.229176
V	34	M		1.44597	1.87256	1.62652	0.317006
V	34	W		1.89848	1.58686	0.663827	0.283566
V	34	F		1.70971	1.5637	0.5856	0.258972
V	34	Y		1.91176	2.03113	1.0529	0.244116
V	34	P		2.69008	1.84994	0.967008	0.244001
V	34	G		4.77551	1.40292	0.504714	0.266001
V	34	A		3.67508	1.90287	0.854492	0.284639
V	34	C		0.0299949	0.295423	1.8051	0.85021
Y	35	S		1.51851	1.7904	1.1167	0.270261
Y	35	T		0.440281	1.0047	1.49402	0.581492
Y	35	N		0.958935	1.46645	1.3274	0.397531
Y	35	Q		2.17889	1.80806	0.881619	0.30189
Y	35	E		0.183121	0.640582	1.71016	1.42592
Y	35	D		0.580289	1.43996	2.71833	0.928539
Y	35	H		2.36519	2.32292	1.1987	0.270971
Y	35	K		0.0319208	0.0650467	0.492564	1.1336
Y	35	R		0.0667874	0.154809	0.709758	1.09016
Y	35	L		0.220206	0.521711	0.791375	0.640516
Y	35	I		0.0888816	0.144072	0.644016	0.683151
Y	35	V		0.15087	0.446512	1.35778	1.05682
Y	35	M		0.862618	1.43927	0.804014	0.248981
Y	35	W		1.98486	2.00259	0.830172	0.217663
Y	35	F		2.95418	2.10333	0.76294	0.153651
Y	35	P		0.018224	0.072209	0.907213	2.48782
Y	35	G		1.25827	1.52072	1.30971	0.388511
Y	35	A		0.979372	1.54656	1.67192	0.426225
Y	35	C		0.103146	0.245216	0.380605	1.93792
G	36	S		3.12355	3.12816	0.903352	0.493365
G	36	T		0.650359	2.60597	1.91828	0.739244
G	36	N		0.684576	2.43509	1.97203	0.783728
G	36	Q		0.939891	2.04174	2.43427	0.814669
G	36	E		0.148651	0.206532	0.609264	2.52724
G	36	D		0.109634	0.353728	3.40261	1.66096
G	36	H		1.49052	2.63901	1.33096	0.616269
G	36	K		0.0924537	0.101176	2.69613	1.6701
G	36	R		0.114939	0.545423	3.25547	0.828016
G	36	L		0.0278082	0.0920824	0.584885	1.36354
G	36	I		0.0360366	0.156046	0.179515	0.369841
G	36	V		0.110836	0.261348	0.279171	0.56024
G	36	M		0.0673884	0.221826	2.15345	1.07414
G	36	W		0.102781	0.259525	0.852657	1.07012
G	36	F		1.13125	1.921	0.866685	0.392348
G	36	Y		0.903991	2.11842	1.45393	0.602441
G	36	P		0.0336009	0.0998524	0.438461	1.42864
G	36	A		1.75703	2.58921	1.18166	0.386718
G	36	C		0.0491374	0.0429127	0.279745	1.7393
G	37	S		0.429748	1.46327	2.51504	0.399701
G	37	T		0.152177	0.555986	1.66325	0.569424
G	37	N		1.03817	1.7779	1.72107	0.221972
G	37	Q		0.184561	0.696729	3.18892	0.834899
G	37	E		0.0410136	0.0578599	0.746747	2.2264
G	37	D		0.0880299	0.238146	0.87612	2.63764
G	37	H		0.274292	1.05595	1.83313	0.472218
G	37	K		0.179069	0.886181	2.66119	0.589372
G	37	R		0.3334	1.27066	1.75644	0.436872
G	37	L		1.31887	1.63089	0.63733	0.214348
G	37	I		0.0815841	0.162092	0.482764	0.582116
G	37	V		0.145381	0.258493	0.643744	0.654768
G	37	M		1.65231	1.74952	0.606439	0.178125
G	37	W		0.0749741	0.215687	0.88943	0.577628
G	37	F		0.402705	1.15187	0.785248	0.317779
G	37	Y		0.219404	0.811683	1.02514	0.472301
G	37	P		0.0089224	0.058677	0.284067	1.60386
G	37	A		3.13525	1.80649	0.772433	0.200112
G	37	C		0.0739793	0.130194	0.657864	1.86031
R	39	S		0.59015	1.20485	3.14118	0.471255
R	39	T		0.290349	0.605689	3.75164	0.778467
R	39	N		0.270089	0.343302	3.45866	0.799812
R	39	Q		0.608598	1.22326	3.06011	0.497516
R	39	E		0.152708	0.0953617	1.45747	2.38334
R	39	D		0.09089	0.0992202	1.88946	1.98933
R	39	H		0.369016	1.15605	2.98616	0.396077
R	39	K		0.399608	1.07802	3.12579	0.519301
R	39	L		0.16054	0.549127	3.27275	0.740675
R	39	I		0.274976	0.686604	3.4002	0.730592
R	39	V		0.46856	0.94408	3.56356	0.56347
R	39	M		0.502458	0.856104	3.44693	0.515874
R	39	W		0.662736	1.43884	2.55809	0.33902
R	39	F		0.609277	1.29155	2.03944	0.291765
R	39	Y		0.154962	0.501998	3.90587	0.737895
R	39	P		0.503973	1.26538	2.1555	0.54889
R	39	G		1.38416	1.87707	1.70098	0.2366
R	39	A		1.13356	1.98571	1.69313	0.263801
R	39	C		0.0700018	0.0998524	1.04825	1.60562
WT

## Sheet: Figure_3
Mutation in BPTI		Ln of Enrichment in HI affinity gate	Ln of Enrichment in WT affinity gate	Ln of Enrichment in SL affinity gate	Ln of Enrichment in LO affinity gate	Experimental ddG (kcal/mol)		X1=HI	X2=HI*SL	X3=WT*LO	X4=LO			Calculated ddG	sigma from bootstrapping			(ddGexp-ddGcalc)^2
G12A		0.818261	0.579236	-0.0881212	-0.839379	4.3466		0.82	-0.0738	-0.4872	-0.84			3.35303	0.152981			0.987182
K15A		-4.15123	-3.15171	-1.38489	1.06591	10.0524		-4.15	5.727	-3.3705	1.07			11.0843	0.581347			1.06481
I18A		0.0646968	0.749086	0.79374	-0.160666	4.96905		0.06	0.0474	-0.12	-0.16			5.03491	0.188709			0.00433754
G36A		0.563627	0.951354	0.166918	-0.950059	4.89077		0.56	0.0952	-0.9025	-0.95			3.15212	0.133511			3.02291
K15G		-3.95655	-3.39886	-1.44411	1.08951	12.2224		-3.96	5.7024	-3.706	1.09			10.9519	0.408562			1.6142
K15A		-4.15123	-3.15171	-1.38489	1.06591	10.5271		-4.15	5.727	-3.3705	1.07			11.0843	0.581347			0.310478
K15S		-2.99682	-3.93363	-1.05562	1.1787	7.64272		-3	3.18	-4.6374	1.18			8.80061	0.303783			1.34071
K15V		-3.77878	-3.02248	-1.30588	0.849742	11.6329		-3.78	4.9518	-2.567	0.85			10.3215	0.414697			1.71956
K15T		-2.82739	-2.75739	-1.37847	1.00328	10.4861		-2.83	3.9054	-2.76	1			9.62827	0.383155			0.735838
K15D		-4.35741	-4.33871	-0.910658	1.3118	11.3818		-4.36	3.9676	-5.6854	1.31			9.47223	0.790358			3.64647
K15N		-2.38713	-1.3876	-0.719392	1.09992	7.94866		-2.39	1.7208	-1.529	1.1			8.61523	0.296708			0.444324
K15M		-2.33306	-2.03992	-1.08151	0.873449	7.61151		-2.33	2.5164	-1.7748	0.87			8.64147	0.349318			1.06082
K15I		-3.74109	-4.01007	-1.44221	1.03393	11.054		-3.74	5.3856	-4.1303	1.03			10.4134	0.784625			0.410368
K15L		-2.89319	-2.9827	-1.28049	0.999582	8.77092		-2.89	3.6992	-2.98	1			9.40876	0.253606			0.406835
K15E		-1.95089	-1.67268	-1.16625	1.17297	9.32494		-1.95	2.2815	-1.9539	1.17			8.93086	0.320771			0.155303
K15Q		-1.58061	-1.64415	-0.685735	1.26773	9.27214		-1.58	1.0902	-2.0828	1.27			8.15469	0.236659			1.2487
K15H		-3.10465	-4.33871	-0.910658	1.18043	8.68947		-3.1	2.821	-5.1212	1.18			8.38102	0.549519			0.0951396
K15F		-2.56945	-3.16979	-0.920387	0.965257	6.95334		-2.57	2.3644	-3.0749	0.97			8.29436	0.397744			1.79833
K15Y		-2.49184	-2.62729	-1.25336	0.928485	6.78493		-2.49	3.1125	-2.4459	0.93			8.97375	0.432444			4.79094
K15W		-2.22258	-2.23897	-1.19652	0.938369	8.57304		-2.22	2.664	-2.1056	0.94			8.74699	0.307344			0.0302572
WT		0.399023	0.824459	0.317858	-1.46979	0		0.4	0.128	-1.2054	-1.47			2.07267	0.0192987			4.29597
Y35G		0.229737	0.419184	0.269808	-0.945433	3.29		0.23	0.0621	-0.399	-0.95			3.36646	0.179952			0.00584616
A16R		-2.51952	-2.65497	0.950317	0.602408	4.66848		-2.52	-2.394	-1.59	0.6			4.65143	0.214583			0.000290657
A16G		0.998434	0.803595	0.215557	-0.781203	1.75608		1	0.22	-0.624	-0.78			3.60382	0.152826			3.41415
A16L		-3.53143	-3.20735	-0.492893	1.00411	7.56194		-3.53	1.7297	-3.21	1			8.00425	0.251103			0.19564
A16S		-0.855512	0.285897	0.880969	-0.222475	3.02962		-0.86	-0.7568	-0.0638	-0.22			4.50838	0.151725			2.18673
A16W		-3.49092	-3.62637	-0.985492	0.79416	9.64383		-3.49	3.4551	-2.8677	0.79			8.96107	0.478096			0.466168
A16V		-0.0661926	0.481235	0.302096	-0.344964	7.54615		-0.07	-0.021	-0.1632	-0.34			4.63834	0.152755			8.45535
K15R		2.75044	-1.77648	-1.897	-1.96241	-0.77		2.75	-5.225	3.4888	-1.96			-1.45284	0.311745			0.466268
our data
R39I		-1.28858	-0.379118	1.22333	-0.313222	3.64		-1.28858	-1.57636	0.118748	-0.313222			3.86948	0.216891			0.0526592
T11N		0.45423	0.645417	0.1724	-1.26485	2.32		0.45423	0.0783092	-0.816354	-1.26485			2.57147	0.312782			0.0632381
																	sigma	1.23699

## Sheet: Figure_4
	HI enrichment	HI error		WT enrichment	WT error		SL enrichmet	SL error		LO enrichment	LO error		x1	x1 error	x2	x2 error	x3	x3 error	x4	x4 rror		predicted ddG	sigma from bootstraping			error from fititng	Total error	95%CI
WT	0.398877	0.00456746		0.824474	0.00391544		0.317994	0.00479111		-1.46977	0.00962776		0.398877	0.00456746	0.12684	0.00240035	-1.21178	0.00980443	-1.46977	0.00962776		2.07471	0.0192987			0.276593	0.277265	0.54344
T11A	0.480844	0.0594437		0.838901	0.0540846		0.492312	0.0637865		-1.51704	0.118751		0.480844	0.0594437	0.236726	0.042393	-1.27265	0.129059	-1.51704	0.118751		2.02613	0.239633			0.285323	0.372604	0.730303
T11C	-0.264395	0.102578		0.445258	0.0821651		0.333349	0.0909033		-0.880772	0.128981		-0.264395	0.102578	-0.0881357	0.0417959	-0.392171	0.0923875	-0.880772	0.128981		3.4804	0.257395			0.182829	0.31572	0.61881
T11D	0.224494	0.0908452		0.579022	0.0831675		0.540683	0.0876392		-0.874025	0.129226		0.224494	0.0908452	0.12138	0.0529123	-0.50608	0.10432	-0.874025	0.129226		3.52388	0.259414			0.183084	0.317514	0.622328
T11E	-1.52688	0.116914		0.455262	0.0567226		0.725211	0.0558015		-1.09995	0.0930728		-1.52688	0.116914	-1.10731	0.120201	-0.500765	0.0754201	-1.09995	0.0930728		2.47943	0.204957			0.245574	0.319866	0.626937
T11F	-0.182599	0.120893		0.759182	0.0896661		0.660252	0.0979464		-1.31018	0.182149		-0.182599	0.120893	-0.120562	0.0817988	-0.994665	0.181449	-1.31018	0.182149		2.38253	0.368435			0.248602	0.444463	0.871147
T11G	0.517211	0.0459125		0.868468	0.0427473		0.380795	0.0506187		-1.77393	0.104839		0.517211	0.0459125	0.196952	0.0314815	-1.5406	0.118492	-1.77393	0.104839		1.39028	0.211339			0.327621	0.389872	0.764148
T11H	-0.0435869	0.0946777		0.572518	0.0801714		0.909031	0.0776765		-0.496464	0.111147		-0.0435869	0.0946777	-0.0396218	0.0861315	-0.284235	0.0750562	-0.496464	0.111147		4.27189	0.228808			0.137511	0.266951	0.523223
T11I	0.172446	0.111873		0.552091	0.101976		0.0545026	0.123882		-1.58736	0.219448		0.172446	0.111873	0.00939873	0.0222161	-0.876369	0.202192	-1.58736	0.219448		1.9183	0.437065			0.285431	0.522013	1.02314
T11K	-0.33947	0.089838		0.506244	0.0730443		1.00083	0.0672786		-0.684019	0.104303		-0.33947	0.089838	-0.339752	0.0927679	-0.346281	0.0726947	-0.684019	0.104303		3.71263	0.217352			0.160152	0.269983	0.529166
T11L	0.356921	0.0546894		0.761543	0.0501385		0.14399	0.0623876		-1.3006	0.0970273		0.356921	0.0546894	0.051393	0.0236189	-0.990464	0.0985504	-1.3006	0.0970273		2.43902	0.194498			0.248374	0.315466	0.618314
T11M	0.274212	0.0867884		0.611203	0.0812152		0.520591	0.0861962		-1.26847	0.150236		0.274212	0.0867884	0.142752	0.0509903	-0.775295	0.138003	-1.26847	0.150236		2.66011	0.301345			0.239424	0.38488	0.754365
T11N	0.45423	0.0842294		0.645417	0.0789057		0.1724	0.0951579		-1.26485	0.15632		0.45423	0.0842294	0.0783092	0.0455976	-0.816354	0.141915	-1.26485	0.15632		2.57603	0.312782			0.241292	0.395037	0.774272
T11P	0.0573194	0.0642863		0.628482	0.056745		1.11987	0.0517759		-0.745662	0.0846695		0.0573194	0.0642863	0.0641904	0.0720536	-0.468636	0.0679853	-0.745662	0.0846695		3.77506	0.176059			0.166263	0.242157	0.474628
T11Q	0.515708	0.0903238		0.97442	0.0843684		0.707972	0.0946249		-0.772387	0.142497		0.515708	0.0903238	0.365107	0.0804394	-0.752629	0.153383	-0.772387	0.142497		3.76229	0.29112			0.17942	0.341968	0.670257
T11R	0.956446	0.0404383		0.79819	0.043305		0.0971144	0.0545801		-1.30402	0.0832102		0.956446	0.0404383	0.0928847	0.0523505	-1.04085	0.0871792	-1.30402	0.0832102		2.34574	0.170564			0.259529	0.31056	0.608698
T11S	0.33686	0.0551136		0.935004	0.0490913		0.469213	0.0570507		-1.07418	0.0930995		0.33686	0.0551136	0.158059	0.0322192	-1.00436	0.101775	-1.07418	0.0930995		2.95837	0.187883			0.218686	0.288311	0.56509
T11V	0.350776	0.0527233		0.85458	0.0463245		0.41736	0.0545818		-1.31103	0.0973206		0.350776	0.0527233	0.1464	0.029168	-1.12038	0.102983	-1.31103	0.0973206		2.44118	0.195742			0.252521	0.319502	0.626224
T11W	1.24019	0.0593857		0.573334	0.0695603		-0.226294	0.0930882		-1.51926	0.141087		1.24019	0.0593857	-0.280647	0.116227	-0.871046	0.133085	-1.51926	0.141087		1.66832	0.293282			0.292267	0.414047	0.811531
T11Y	-0.0196947	0.112909		0.715927	0.0945332		0.18431	0.114832		-1.11021	0.171891		-0.0196947	0.112909	-0.00362992	0.0209328	-0.794832	0.161738	-1.11021	0.171891		2.90526	0.342867			0.21734	0.405949	0.79566
G12A	0.818224	0.0466101		0.578477	0.0492507		-0.0905601	0.0639992		-0.840297	0.0746671		0.818224	0.0466101	-0.0740984	0.0525355	-0.486093	0.0598197	-0.840297	0.0746671		3.35817	0.152981			0.189148	0.243269	0.476808
G12C	-1.88913	0.155909		-1.72119	0.145607		-0.754109	0.101222		0.0735833	0.0700366		-1.88913	0.155909	1.42461	0.224474	-0.126651	0.121021	0.0735833	0.0700366		6.81078	0.218969			0.190528	0.290256	0.568901
G12D	-0.908011	0.119022		0.125229	0.0811405		0.669602	0.0735875		-0.182995	0.0880804		-0.908011	0.119022	-0.608006	0.104002	-0.0229163	0.018497	-0.182995	0.0880804		4.7111	0.189551			0.135747	0.233145	0.456964
G12E	-1.83709	0.156764		-0.357024	0.0816812		0.964721	0.0585188		0.262217	0.0672766		-1.83709	0.156764	-1.77228	0.18555	-0.0936178	0.0321818	0.262217	0.0672766		4.86625	0.190544			0.193987	0.271915	0.532953
G12F	1.68626	0.05722		0.218154	0.0783297		-0.678108	0.111641		-0.822762	0.112119		1.68626	0.05722	-1.14347	0.192214	-0.179489	0.068932	-0.822762	0.112119		2.58649	0.261595			0.220579	0.34218	0.670673
G12H	0.222964	0.109472		0.454491	0.102797		0.28335	0.112817		-0.398928	0.130787		0.222964	0.109472	0.0631767	0.0399363	-0.181309	0.0722151	-0.398928	0.130787		4.53134	0.259952			0.129246	0.29031	0.569007
G12I	0.574283	0.0880623		0.273402	0.0963445		-0.637487	0.141674		-1.21389	0.159242		0.574283	0.0880623	-0.366098	0.0988491	-0.331881	0.124793	-1.21389	0.159242		2.51036	0.323775			0.230264	0.397306	0.77872
G12K	-1.76358	0.209517		-0.27624	0.117733		0.705369	0.092215		0.105662	0.101733		-1.76358	0.209517	-1.24397	0.219747	-0.0291882	0.0307331	0.105662	0.101733		4.95382	0.257857			0.18195	0.315589	0.618554
G12L	0.469256	0.0357672		0.330258	0.0376885		0.112719	0.0436267		-0.808765	0.054206		0.469256	0.0357672	0.0528939	0.0208653	-0.267101	0.0353494	-0.808765	0.054206		3.64899	0.108249			0.175474	0.206177	0.404107
G12M	0.0631917	0.0741059		0.332371	0.0700662		0.147718	0.0783736		-0.532092	0.0915762		0.0631917	0.0741059	0.00933457	0.012015	-0.176852	0.0481285	-0.532092	0.0915762		4.25913	0.180976			0.140077	0.228853	0.448553
G12N	-1.13835	0.169217		0.184583	0.100302		0.406797	0.0971853		-0.426322	0.123193		-1.13835	0.169217	-0.463079	0.130299	-0.0786918	0.0484309	-0.426322	0.123193		4.35672	0.26141			0.158462	0.305688	0.599149
G12P	0.31123	0.0691392		0.1063	0.0763287		0.0356631	0.0807383		-0.810797	0.101307		0.31123	0.0691392	0.0110994	0.0252489	-0.086188	0.0628171	-0.810797	0.101307		3.70647	0.201043			0.172576	0.264954	0.51931
G12Q	0.107371	0.0755583		0.364174	0.0688452		-0.0845249	0.0839328		-0.608697	0.0941558		0.107371	0.0755583	-0.00907549	0.0110455	-0.221672	0.0541465	-0.608697	0.0941558		4.07208	0.186196			0.148404	0.238102	0.46668
G12R	-0.228526	0.0484736		0.29448	0.0415477		0.282262	0.0431909		-0.503687	0.0526899		-0.228526	0.0484736	-0.0645043	0.0168709	-0.148326	0.0260517	-0.503687	0.0526899		4.3195	0.104739			0.138262	0.173455	0.339972
G12S	0.595598	0.0436104		0.808268	0.041732		0.158186	0.0521153		-0.999412	0.0740211		0.595598	0.0436104	0.0942153	0.0317972	-0.807793	0.0729315	-0.999412	0.0740211		3.08774	0.149458			0.20857	0.256591	0.502919
G12T	-0.0902223	0.0731401		0.584012	0.0619653		0.493357	0.0668212		-0.688328	0.0936081		-0.0902223	0.0731401	-0.0445118	0.0365843	-0.401992	0.0693387	-0.688328	0.0936081		3.85708	0.187488			0.158897	0.245764	0.481698
G12V	0.719967	0.0391623		0.386392	0.0424762		-0.374131	0.0578708		-0.866909	0.0664604		0.719967	0.0391623	-0.269362	0.0441662	-0.334966	0.044893	-0.866909	0.0664604		3.23557	0.13529			0.188261	0.231831	0.454388
G12W	0.898734	0.0493026		0.233694	0.0580209		-0.545073	0.0802621		-1.16494	0.094376		0.898734	0.0493026	-0.489875	0.0769775	-0.27224	0.0710984	-1.16494	0.094376		2.48506	0.195112			0.229986	0.3016	0.591135
G12Y	0.0915551	0.0919686		0.199733	0.0887871		-0.0125508	0.102647		-0.781025	0.124928		0.0915551	0.0919686	-0.00114908	0.00946844	-0.155996	0.0736976	-0.781025	0.124928		3.76656	0.246899			0.167591	0.298405	0.584874
P13A	-0.126134	0.0621811		0.491664	0.0517037		0.423398	0.0554318		-0.741749	0.0770475		-0.126134	0.0621811	-0.0534047	0.02724	-0.364691	0.0539056	-0.741749	0.0770475		3.76539	0.153908			0.164723	0.225436	0.441855
P13C	-2.3279	0.254318		-1.77022	0.197663		-0.529815	0.126295		0.297473	0.0870272		-2.3279	0.254318	1.23335	0.323407	-0.526593	0.164897	0.297473	0.0870272		7.03732	0.299129			0.225592	0.374659	0.734332
P13D	-1.54599	0.206806		-0.305428	0.128821		1.16518	0.0909692		-0.00460498	0.11662		-1.54599	0.206806	-1.80136	0.279005	0.00140649	0.0356238	-0.00460498	0.11662		4.30904	0.307447			0.17247	0.352519	0.690937
P13E	-2.65723	0.25807		-1.15372	0.127972		1.04768	0.0681885		0.395269	0.0753748		-2.65723	0.25807	-2.78394	0.325475	-0.456031	0.100603	0.395269	0.0753748		4.39616	0.284087			0.260352	0.385342	0.755271
P13F	1.71415	0.0644246		-0.749395	0.120847		-1.38317	0.166909		-1.72927	0.182099		1.71415	0.0644246	-2.37096	0.299663	1.2959	0.249587	-1.72927	0.182099		0.452284	0.427734			0.348058	0.551454	1.08085
P13G	-0.491127	0.0557566		0.444723	0.0420344		0.485381	0.0432162		-0.475628	0.0557567		-0.491127	0.0557566	-0.238383	0.0343933	-0.211523	0.0318523	-0.475628	0.0557567		4.26849	0.113074			0.140508	0.180356	0.353498
P13H	0.989187	0.0970983		0.988521	0.0976438		0.256655	0.119628		-0.798264	0.160151		0.989187	0.0970983	0.25388	0.12093	-0.789101	0.176461	-0.798264	0.160151		3.54001	0.332576			0.194724	0.385388	0.755361
P13I	0.469529	0.108727		0.425108	0.107452		-0.180736	0.137692		-1.61049	0.224914		0.469529	0.108727	-0.0848609	0.0675709	-0.684632	0.197708	-1.61049	0.224914		1.82571	0.449713			0.288228	0.534151	1.04694
P13K	-0.154236	0.086254		0.144834	0.0789712		-0.255467	0.0962456		-1.17739	0.126782		-0.154236	0.086254	0.0394021	0.0265688	-0.170526	0.0947757	-1.17739	0.126782		3.0541	0.252027			0.219839	0.334435	0.655493
P13L	0.85449	0.0406179		0.58165	0.0443943		-0.315832	0.0608036		-1.05236	0.0739671		0.85449	0.0406179	-0.269876	0.0535164	-0.612106	0.0635109	-1.05236	0.0739671		2.74877	0.151999			0.217517	0.265362	0.52011
P13M	1.78553	0.0643284		0.15621	0.0893292		-0.965629	0.139632		-1.58625	0.170384		1.78553	0.0643284	-1.72416	0.25694	-0.247789	0.144177	-1.58625	0.170384		0.627903	0.386127			0.316274	0.499123	0.978281
P13N	0.337113	0.109427		1.03517	0.0936222		0.560581	0.108407		-0.776885	0.161274		0.337113	0.109427	0.188979	0.071404	-0.804205	0.182102	-0.776885	0.161274		3.6363	0.327605			0.178169	0.37292	0.730924
P13Q	0.367748	0.0862032		0.884247	0.0762107		0.320585	0.0908509		-1.158	0.143698		0.367748	0.0862032	0.117895	0.0433585	-1.02396	0.154706	-1.158	0.143698		2.75275	0.289295			0.230219	0.369719	0.72465
P13R	1.32261	0.035083		0.333954	0.0423908		-0.615058	0.0628576		-1.45819	0.081532		1.32261	0.035083	-0.813479	0.0858904	-0.486969	0.0675449	-1.45819	0.081532		1.52801	0.173359			0.282641	0.331571	0.649878
P13S	-0.612422	0.0708802		0.307681	0.0538921		0.703828	0.0496724		-0.541229	0.0684632		-0.612422	0.0708802	-0.43104	0.0584308	-0.166526	0.0359792	-0.541229	0.0684632		4.03651	0.141819			0.149432	0.206016	0.40379
P13T	-0.799247	0.10828		0.326078	0.0731462		0.8515	0.066487		-0.478366	0.0953296		-0.799247	0.10828	-0.680559	0.106418	-0.155985	0.0468041	-0.478366	0.0953296		4.0133	0.203669			0.150102	0.253005	0.495891
P13V	1.65423	0.0440636		0.35531	0.0569425		-0.617536	0.0840579		-1.28288	0.0998066		1.65423	0.0440636	-1.02154	0.141688	-0.455819	0.0812029	-1.28288	0.0998066		1.67773	0.223042			0.271594	0.351441	0.688825
P13W	1.99706	0.0573975		0.169322	0.0816886		-0.747192	0.119871		-1.42387	0.142817		1.99706	0.0573975	-1.49219	0.2432	-0.241091	0.118801	-1.42387	0.142817		1.08211	0.333776			0.302834	0.450682	0.883337
P13Y	1.95298	0.0745865		-0.338669	0.123448		-0.927817	0.160263		-1.44529	0.18829		1.95298	0.0745865	-1.81201	0.32055	0.489473	0.189471	-1.44529	0.18829		1.08141	0.44172			0.306624	0.537713	1.05392
K15A	-4.1669	0.414229		-3.15169	0.249317		-1.38674	0.122628		1.06395	0.0505432		-4.1669	0.414229	5.77843	0.768809	-3.35325	0.309417	1.06395	0.0505432		11.1075	0.581347			0.484323	0.756659	1.48305
K15C	-3.55024	0.297211		-3.44097	0.274121		-2.18242	0.163973		-0.0238993	0.062917		-3.55024	0.297211	7.74812	0.871563	0.0822367	0.216595	-0.0238993	0.062917		11.5527	0.65051			0.375899	0.751307	1.47256
K15D	-4.37502	0.730005		-4.35021	0.718618		-0.899345	0.151007		1.31525	0.0747389		-4.37502	0.730005	3.93465	0.931394	-5.72161	0.99952	1.31525	0.0747389		9.43534	0.790358			0.595352	0.9895	1.93942
K15E	-1.94006	0.206746		-1.66057	0.178346		-1.17639	0.150975		1.17699	0.068391		-1.94006	0.206746	2.28228	0.380715	-1.95447	0.238664	1.17699	0.068391		8.93829	0.320771			0.308441	0.445005	0.87221
K15F	-2.56953	0.283416		-3.18062	0.373444		-0.928487	0.146011		0.962365	0.0741108		-2.56953	0.283416	2.38578	0.458265	-3.06092	0.429795	0.962365	0.0741108		8.29315	0.397744			0.359625	0.536218	1.05099
K15G	-3.96433	0.280944		-3.39699	0.197906		-1.4499	0.0884864		1.088	0.0352779		-3.96433	0.280944	5.74787	0.537568	-3.69592	0.246423	1.088	0.0352779		10.9745	0.408562			0.487351	0.635951	1.24646
K15H	-3.0948	0.389256		-4.31622	0.665797		-0.900853	0.150701		1.18519	0.0758233		-3.0948	0.389256	2.78796	0.58351	-5.11554	0.854271	1.18519	0.0758233		8.35974	0.549519			0.496729	0.74075	1.45187
K15I	-3.75697	0.509651		-3.98802	0.581602		-1.447	0.179796		1.03945	0.0759011		-3.75697	0.509651	5.43634	1.00007	-4.14536	0.676093	1.03945	0.0759011		10.4559	0.784625			0.489568	0.924831	1.81267
K15L	-2.89475	0.163613		-2.97971	0.167697		-1.28125	0.0825426		1.00025	0.0366325		-2.89475	0.163613	3.70891	0.317864	-2.98047	0.200128	1.00025	0.0366325		9.40931	0.253606			0.382988	0.459343	0.900313
K15M	-2.31409	0.235341		-2.04295	0.207933		-1.07467	0.146224		0.873002	0.0712479		-2.31409	0.235341	2.48688	0.422449	-1.7835	0.232676	0.873002	0.0712479		8.61439	0.349318			0.294129	0.456657	0.895047
K15N	-2.38908	0.239171		-1.38213	0.157105		-0.71513	0.126279		1.10314	0.068552		-2.38908	0.239171	1.7085	0.346803	-1.52469	0.197518	1.10314	0.068552		8.60765	0.296708			0.305679	0.425999	0.834958
K15P	-2.76898	0.194692		-2.95021	0.218124		-1.48051	0.120885		1.10187	0.0455499		-2.76898	0.194692	4.09949	0.441732	-3.25074	0.275361	1.10187	0.0455499		9.77263	0.348766			0.39853	0.529588	1.03799
K15Q	-1.57866	0.165762		-1.64746	0.178174		-0.688281	0.127945		1.27142	0.0692658		-1.57866	0.165762	1.08656	0.231977	-2.09461	0.253651	1.27142	0.0692658		8.1462	0.236659			0.304409	0.385581	0.755738
K15R	2.74939	0.030109		-1.77546	0.0958801		-1.89725	0.110179		-1.96557	0.0998976		2.74939	0.030109	-5.21628	0.308264	3.48979	0.258795	-1.96557	0.0998976		-1.44494	0.311745			0.493657	0.583851	1.14435
K15S	-2.99184	0.204017		-3.9402	0.314986		-1.05161	0.0899		1.18171	0.0422834		-2.99184	0.204017	3.14625	0.344054	-4.65617	0.407807	1.18171	0.0422834		8.763	0.303783			0.470929	0.560409	1.0984
K15T	-2.82787	0.240567		-2.76267	0.22474		-1.37194	0.125878		1.00635	0.0547712		-2.82787	0.240567	3.87966	0.485428	-2.78021	0.272117	1.00635	0.0547712		9.60698	0.383155			0.374009	0.535435	1.04945
K15V	-3.76613	0.289219		-3.02622	0.215893		-1.30033	0.104089		0.850991	0.0445899		-3.76613	0.289219	4.89722	0.543241	-2.57528	0.227953	0.850991	0.0445899		10.2687	0.414697			0.415926	0.58734	1.15119
K15W	-2.21807	0.188702		-2.23867	0.192027		-1.19955	0.131912		0.940165	0.0618188		-2.21807	0.188702	2.66068	0.369928	-2.10472	0.227477	0.940165	0.0618188		8.73936	0.307344			0.306596	0.434121	0.850877
K15Y	-2.48956	0.270496		-2.62352	0.283414		-1.24849	0.165313		0.922623	0.0752686		-2.48956	0.270496	3.1082	0.53238	-2.42052	0.32767	0.922623	0.0752686		8.95901	0.432444			0.332424	0.545448	1.06908
A16C	-4.24892	0.720786		-2.52534	0.307836		-0.908791	0.162979		0.755263	0.0863472		-4.24892	0.720786	3.86138	0.953214	-1.90729	0.318752	0.755263	0.0863472		9.65238	0.73088			0.412837	0.839416	1.64526
A16D	-2.50897	0.358491		-2.49668	0.364302		-1.03015	0.198345		1.40187	0.0933973		-2.50897	0.358491	2.58462	0.619701	-3.50001	0.561421	1.40187	0.0933973		9.12898	0.529822			0.411945	0.671126	1.31541
A16E	-1.81876	0.252971		-1.74844	0.239091		-1.16224	0.200638		1.09545	0.0929335		-1.81876	0.252971	2.11384	0.46862	-1.91532	0.308221	1.09545	0.0929335		8.65071	0.403708			0.293428	0.49908	0.978196
A16F	-3.54622	0.451092		-2.83104	0.318883		-1.21904	0.157096		1.03841	0.0740434		-3.54622	0.451092	4.323	0.782783	-2.93979	0.391905	1.03841	0.0740434		10.051	0.607588			0.421686	0.739582	1.44958
A16G	0.994065	0.0446554		0.80161	0.0462841		0.21384	0.0562588		-0.783671	0.0738814		0.994065	0.0446554	0.212571	0.0567343	-0.628199	0.0694487	-0.783671	0.0738814		3.59643	0.152826			0.190299	0.244068	0.478374
A16H	-3.55276	0.572589		-3.95732	0.719409		-0.93289	0.189797		0.93768	0.0980612		-3.55276	0.572589	3.31434	0.860242	-3.7107	0.77823	0.93768	0.0980612		8.8427	0.717844			0.438537	0.841199	1.64875
A16I	-3.94802	0.736821		-1.21862	0.200499		0.39191	0.115155		0.128321	0.115479		-3.94802	0.736821	-1.54727	0.538591	-0.156375	0.143057	0.128321	0.115479		5.09029	0.470696			0.334576	0.577491	1.13188
A16K	-4.51309	0.72624		-3.74941	0.498904		-1.05088	0.155714		0.466027	0.0823704		-4.51309	0.72624	4.74271	1.03746	-1.74733	0.386575	0.466027	0.0823704		9.826	0.7914			0.423266	0.897479	1.75906
A16L	-3.53449	0.264429		-3.20838	0.231537		-0.495671	0.0727337		1.004	0.0442125		-3.53449	0.264429	1.75195	0.288561	-3.22122	0.272324	1.004	0.0442125		8.01513	0.251103			0.413622	0.483876	0.948397
A16M	-0.0632941	0.122391		0.634631	0.101909		0.153183	0.122074		-0.646303	0.150348		-0.0632941	0.122391	-0.00969556	0.0202779	-0.410164	0.115941	-0.646303	0.150348		3.9573	0.298751			0.154274	0.336234	0.659018
A16N	-3.72011	0.728256		-2.29813	0.379691		-0.669876	0.184306		1.05254	0.107276		-3.72011	0.728256	2.49201	0.841481	-2.41889	0.469566	1.05254	0.107276		8.96932	0.678532			0.402374	0.788866	1.54618
A16P	-3.15289	0.284847		-2.93629	0.256014		-0.946636	0.111235		1.07251	0.05476		-3.15289	0.284847	2.98464	0.442389	-3.14919	0.318192	1.07251	0.05476		9.00675	0.360647			0.401798	0.539915	1.05823
A16Q	-2.8993	0.461268		-2.69456	0.42624		-0.0534341	0.14224		0.790758	0.108666		-2.8993	0.461268	0.154921	0.413132	-2.13075	0.446476	0.790758	0.108666		6.7321	0.409171			0.321988	0.52067	1.02051
A16R	-2.5207	0.191265		-2.65059	0.203955		0.947316	0.055293		0.60176	0.0571054		-2.5207	0.191265	-2.3879	0.228594	-1.59502	0.194869	0.60176	0.0571054		4.65103	0.214583			0.280645	0.353281	0.69243
A16S	-0.854692	0.0869178		0.285476	0.0587829		0.87952	0.0524649		-0.224498	0.0695935		-0.854692	0.0869178	-0.751719	0.0886269	-0.0640887	0.0238508	-0.224498	0.0695935		4.50183	0.151725			0.135873	0.203671	0.399196
A16T	-0.72098	0.112343		0.261679	0.079594		0.790784	0.0710534		-0.111285	0.0905531		-0.72098	0.112343	-0.57014	0.102551	-0.029121	0.0252973	-0.111285	0.0905531		4.84617	0.193559			0.126265	0.231102	0.45296
A16V	-0.0632488	0.0714093		0.481344	0.0623391		0.301614	0.0663132		-0.345566	0.0768632		-0.0632488	0.0714093	-0.0190767	0.0219426	-0.166336	0.0428123	-0.345566	0.0768632		4.62869	0.152755			0.123936	0.196708	0.385549
A16W	-3.49435	0.378005		-3.61912	0.429018		-0.983842	0.13166		0.793556	0.0673289		-3.49435	0.378005	3.43788	0.59158	-2.87198	0.418667	0.793556	0.0673289		8.94551	0.478096			0.395156	0.620261	1.21571
A16Y	-1.86627	0.25473		-3.28757	0.513741		-1.29695	0.222862		0.791734	0.100138		-1.86627	0.25473	2.42046	0.531165	-2.60288	0.52328	0.791734	0.100138		8.03525	0.474247			0.298606	0.560425	1.09843
R17A	1.04171	0.0543373		0.78811	0.0565712		-0.0129362	0.0749645		-1.33758	0.110882		1.04171	0.0543373	-0.0134758	0.0780947	-1.05416	0.115595	-1.33758	0.110882		2.18402	0.22867			0.266177	0.350914	0.687791
R17C	-1.63208	0.13476		-0.295886	0.0814617		0.865587	0.0608564		-0.347358	0.0814224		-1.63208	0.13476	-1.41271	0.153204	0.102778	0.0371631	-0.347358	0.0814224		3.97004	0.196201			0.183257	0.268474	0.526208
R17D	-2.71532	0.365218		-1.73923	0.228783		0.84708	0.0939112		0.471622	0.0985366		-2.71532	0.365218	-2.30009	0.400916	-0.820257	0.202515	0.471622	0.0985366		4.77355	0.361855			0.267808	0.450178	0.882349
R17E	-3.03639	0.36597		-2.16533	0.241087		0.752386	0.0855273		0.763877	0.0803475		-3.03639	0.36597	-2.28454	0.378496	-1.65405	0.253345	0.763877	0.0803475		5.10681	0.335172			0.320852	0.463989	0.909419
R17F	0.259893	0.0761187		0.393017	0.073463		0.113826	0.0840601		-1.10267	0.122979		0.259893	0.0761187	0.0295827	0.0235021	-0.433369	0.0943292	-1.10267	0.122979		3.02984	0.244398			0.212099	0.3236	0.634255
R17G	0.720056	0.04098		0.759727	0.0405076		0.209909	0.0503037		-0.536227	0.060462		0.720056	0.04098	0.151146	0.0372289	-0.407387	0.0508114	-0.536227	0.060462		4.1622	0.12313			0.153769	0.196992	0.386105
R17H	0.217493	0.105484		0.450515	0.0989805		0.672013	0.0993218		-0.925503	0.153815		0.217493	0.105484	0.146158	0.0741049	-0.416953	0.114864	-0.925503	0.153815		3.47454	0.30957			0.188394	0.362389	0.710283
R17I	0.640686	0.0822633		0.628888	0.0812664		-0.567864	0.127128		-1.73051	0.188339		0.640686	0.0822633	-0.363822	0.0938943	-1.0883	0.183866	-1.73051	0.188339		1.21321	0.381537			0.313638	0.493902	0.968047
R17K	-1.87596	0.197518		-0.557168	0.123005		1.01594	0.0787281		-0.107368	0.100222		-1.87596	0.197518	-1.90587	0.249158	0.0598219	0.057381	-0.107368	0.100222		4.10724	0.269706			0.193482	0.331929	0.65058
R17L	1.5359	0.0315463		0.367074	0.0397232		-1.03401	0.0683423		-2.04457	0.0990264		1.5359	0.0315463	-1.58814	0.109919	-0.750507	0.0889803	-2.04457	0.0990264		-0.313825	0.212365			0.374352	0.430393	0.843571
R17M	1.96577	0.0582543		0.525275	0.0750475		-0.759103	0.120555		-1.86553	0.181853		1.96577	0.0582543	-1.49222	0.241074	-0.979914	0.169486	-1.86553	0.181853		-0.0473668	0.40186			0.364884	0.5428	1.06389
R17N	-1.17367	0.160844		-0.106899	0.107304		0.737564	0.0901599		-0.909355	0.14451		-1.17367	0.160844	-0.865659	0.158969	0.0972093	0.098793	-0.909355	0.14451		3.18793	0.309068			0.206905	0.371931	0.728985
R17P	-3.69739	0.499593		-3.48255	0.456524		-1.08056	0.159343		1.36916	0.0703641		-3.69739	0.499593	3.99525	0.799081	-4.76817	0.671372	1.36916	0.0703641		9.82087	0.6491			0.523492	0.833891	1.63443
R17Q	-1.13985	0.148628		0.174831	0.0954188		0.850325	0.081999		-0.573463	0.120576		-1.13985	0.148628	-0.969242	0.157189	-0.100259	0.0586393	-0.573463	0.120576		3.69375	0.264405			0.17197	0.315411	0.618205
R17S	0.590406	0.0444647		0.673754	0.0429151		0.38802	0.0487164		-1.02704	0.074897		0.590406	0.0444647	0.229089	0.0335403	-0.69197	0.0670005	-1.02704	0.074897		3.1744	0.150967			0.20994	0.258584	0.506825
R17T	-0.588804	0.0922473		0.543319	0.067346		0.906411	0.0641122		-0.55553	0.0925153		-0.588804	0.0922473	-0.533699	0.0917405	-0.30183	0.0626603	-0.55553	0.0925153		3.88093	0.195095			0.151532	0.24703	0.484179
R17V	0.359353	0.0487145		0.685381	0.0448756		0.017004	0.0558707		-1.35099	0.0911854		0.359353	0.0487145	0.00611043	0.0200944	-0.925942	0.0870712	-1.35099	0.0911854		2.33052	0.182277			0.254044	0.312671	0.612835
R17W	-1.20945	0.099659		-0.360725	0.0721315		0.823398	0.0528889		-0.0595948	0.0645112		-1.20945	0.099659	-0.995859	0.104045	0.0214973	0.0236645	-0.0595948	0.0645112		4.73737	0.148421			0.148854	0.210206	0.412003
R17Y	1.0115	0.0805479		0.830897	0.0855846		0.0495991	0.109968		-1.08614	0.157733		1.0115	0.0805479	0.0501693	0.111304	-0.902472	0.160679	-1.08614	0.157733		2.78315	0.325101			0.230591	0.398576	0.78121
I18A	0.0639767	0.0851609		0.752975	0.0701594		0.794662	0.0719399		-0.157279	0.0917542		0.0639767	0.0851609	0.0508399	0.0678304	-0.118427	0.0699643	-0.157279	0.0917542		5.04499	0.188709			0.113312	0.220115	0.431426
I18C	-3.05044	0.354489		-1.53423	0.170768		0.772128	0.0823826		0.558957	0.0833216		-3.05044	0.354489	-2.35533	0.371579	-0.857567	0.159539	0.558957	0.0833216		4.94606	0.325762			0.294355	0.439051	0.86054
I18D	-1.7576	0.213292		-0.897569	0.150529		1.1964	0.0832034		0.139761	0.105983		-1.7576	0.213292	-2.1028	0.294115	-0.125445	0.0974258	0.139761	0.105983		4.36199	0.301903			0.188902	0.356131	0.698017
I18E	-2.45628	0.263192		-0.706429	0.126755		1.28537	0.0755594		0.384313	0.0880567		-2.45628	0.263192	-3.15723	0.385865	-0.27149	0.07901	0.384313	0.0880567		4.13827	0.332878			0.249674	0.416107	0.81557
I18F	1.82657	0.0740627		0.413203	0.0964986		-0.515226	0.141218		-1.22036	0.162771		1.82657	0.0740627	-0.941094	0.260751	-0.504258	0.135616	-1.22036	0.162771		1.81269	0.37431			0.271206	0.462234	0.905979
I18G	-1.03509	0.0786032		0.248389	0.04973		0.989341	0.0447249		-0.210092	0.0568604		-1.03509	0.0786032	-1.02405	0.0905019	-0.0521845	0.0175679	-0.210092	0.0568604		4.36654	0.130149			0.144314	0.194333	0.380892
I18H	0.348009	0.0988976		0.674389	0.0946708		0.420809	0.104824		-0.913576	0.155082		0.348009	0.0988976	0.146445	0.0553421	-0.616106	0.135715	-0.913576	0.155082		3.40423	0.31099			0.190844	0.364879	0.715163
I18K	-1.91182	0.211524		-0.49191	0.115081		1.33781	0.0712086		0.0348056	0.0923588		-1.91182	0.211524	-2.55766	0.314025	-0.0171212	0.0456084	0.0348056	0.0923588		3.89122	0.293471			0.201111	0.355768	0.697306
I18L	0.419557	0.0554082		0.834641	0.0518568		0.563595	0.0568178		-0.947754	0.0874631		0.419557	0.0554082	0.23646	0.0392866	-0.791034	0.088003	-0.947754	0.0874631		3.32709	0.176948			0.199206	0.266446	0.522235
I18M	0.965548	0.0737051		0.923402	0.0749367		0.483407	0.0867256		-1.00391	0.13584		0.965548	0.0737051	0.466752	0.0910026	-0.927013	0.146265	-1.00391	0.13584		3.24495	0.27969			0.220358	0.356067	0.697892
I18N	-0.676977	0.114236		0.307316	0.082539		0.992948	0.0725926		-0.363607	0.1001		-0.676977	0.114236	-0.672203	0.123619	-0.111742	0.042977	-0.363607	0.1001		4.24033	0.217103			0.137223	0.256834	0.503395
I18P	-2.79994	0.324844		-2.25594	0.242532		0.903057	0.0800531		1.00164	0.0760671		-2.79994	0.324844	-2.52851	0.369184	-2.25965	0.297428	1.00164	0.0760671		5.13673	0.329444			0.34373	0.476113	0.933181
I18Q	-0.358402	0.11759		0.250458	0.098329		0.899156	0.0860991		-0.873489	0.141926		-0.358402	0.11759	-0.322259	0.110143	-0.218772	0.0929545	-0.873489	0.141926		3.40347	0.292042			0.18168	0.343942	0.674127
I18R	1.10306	0.0420295		0.590857	0.0462212		-0.0835145	0.0597626		-0.75716	0.0685729		1.10306	0.0420295	-0.0921214	0.066015	-0.447373	0.0535386	-0.75716	0.0685729		3.47543	0.144166			0.1886	0.23739	0.465284
I18S	-0.114902	0.0729575		0.502101	0.0615765		1.15338	0.0550732		-0.210432	0.0758845		-0.114902	0.0729575	-0.132525	0.084385	-0.105658	0.0402447	-0.210432	0.0758845		4.84186	0.161949			0.115764	0.19907	0.390177
I18T	-0.491579	0.124132		0.340313	0.0951741		1.275	0.081427		-0.202617	0.112592		-0.491579	0.124132	-0.626765	0.163252	-0.0689533	0.0428954	-0.202617	0.112592		4.57399	0.251757			0.122583	0.280014	0.548828
I18V	0.319049	0.0641061		0.849835	0.0566463		0.650698	0.061993		-1.10026	0.106181		0.319049	0.0641061	0.207605	0.0461653	-0.935038	0.109668	-1.10026	0.106181		2.97133	0.214803			0.220359	0.307731	0.603152
I18W	1.15789	0.0636089		0.681561	0.0703716		-0.0998519	0.0978228		-1.16159	0.126562		1.15789	0.0636089	-0.115618	0.113446	-0.791698	0.118839	-1.16159	0.126562		2.53138	0.26511			0.242102	0.359022	0.703683
I18Y	0.814212	0.0685649		0.584753	0.0728904		0.374255	0.0820565		-1.51105	0.149225		0.814212	0.0685649	0.304723	0.0715698	-0.883591	0.140518	-1.51105	0.149225		2.17411	0.301636			0.281844	0.41282	0.809127
V34A	1.30457	0.0457732		0.646549	0.0519519		-0.15445	0.0705199		-1.26028	0.10271		1.30457	0.0457732	-0.201491	0.0922696	-0.814834	0.0932565	-1.26028	0.10271		2.24322	0.214971			0.259371	0.336876	0.660278
V34C	-3.4963	0.420795		-1.21751	0.139931		0.591614	0.0773327		-0.160973	0.0920343		-3.4963	0.420795	-2.06846	0.367532	0.195987	0.114294	-0.160973	0.0920343		4.19959	0.331979			0.30472	0.450626	0.883227
V34D	1.0904	0.0643538		0.691154	0.0688834		-0.0254704	0.0874599		-1.10699	0.126083		1.0904	0.0643538	-0.0277731	0.0953807	-0.765098	0.115794	-1.10699	0.126083		2.72285	0.260276			0.232886	0.349256	0.684541
V34E	-0.248375	0.0895386		0.548381	0.0740937		0.889441	0.0686535		-0.967055	0.118632		-0.248375	0.0895386	-0.220915	0.0814444	-0.530315	0.09678	-0.967055	0.118632		3.16211	0.242933			0.19541	0.311771	0.611072
V34F	0.536207	0.0770386		0.44426	0.0795703		-0.532377	0.114014		-1.35483	0.146843		0.536207	0.0770386	-0.285464	0.0736182	-0.601896	0.126006	-1.35483	0.146843		2.20055	0.29657			0.251731	0.389002	0.762443
V34G	1.56644	0.0521629		0.338373	0.0667044		-0.680109	0.0996508		-1.32083	0.11595		1.56644	0.0521629	-1.06535	0.160077	-0.446935	0.0964464	-1.32083	0.11595		1.58921	0.257731			0.273124	0.37553	0.736038
V34H	0.733981	0.0589423		0.37912	0.0660337		-0.261337	0.0839717		-1.66575	0.131961		0.733981	0.0589423	-0.191816	0.0635294	-0.631518	0.120838	-1.66575	0.131961		1.61582	0.266552			0.299043	0.400596	0.785168
V34I	0.0235745	0.0814042		0.498626	0.0714482		0.173408	0.0820835		-1.47351	0.145476		0.0235745	0.0814042	0.00408801	0.0142482	-0.734731	0.12785	-1.47351	0.145476		2.21357	0.289411			0.266656	0.393528	0.771314
V34K	-0.136315	0.0906234		0.364218	0.0765312		0.385253	0.0802654		-0.913063	0.121518		-0.136315	0.0906234	-0.0525157	0.0365872	-0.332554	0.082715	-0.913063	0.121518		3.44363	0.242006			0.185434	0.304881	0.597567
V34L	-0.0545783	0.0488821		0.473827	0.0418188		0.591033	0.0421419		-0.98125	0.0688084		-0.0545783	0.0488821	-0.0322576	0.0289824	-0.464942	0.05241	-0.98125	0.0688084		3.26308	0.13806			0.195364	0.239223	0.468877
V34M	0.368115	0.0764898		0.626924	0.0721606		0.488595	0.0773194		-1.1425	0.126998		0.368115	0.0764898	0.179859	0.0469767	-0.71626	0.114612	-1.1425	0.126998		2.94001	0.254995			0.222247	0.338255	0.662979
V34N	0.397181	0.0702777		0.62429	0.0685378		-0.0131754	0.086021		-1.52128	0.140799		0.397181	0.0702777	-0.005233	0.0341785	-0.94972	0.136373	-1.52128	0.140799		1.97366	0.281732			0.278604	0.396223	0.776598
V34P	0.991593	0.0365563		0.61721	0.0398442		-0.0320314	0.050735		-1.41044	0.0802478		0.991593	0.0365563	-0.0317621	0.0503221	-0.870536	0.0749091	-1.41044	0.0802478		2.10302	0.163861			0.271336	0.316976	0.621272
V34Q	-0.231242	0.0794428		0.398038	0.0654142		0.307308	0.0694023		-1.08324	0.10912		-0.231242	0.0794428	-0.0710625	0.029216	-0.431171	0.0831118	-1.08324	0.10912		3.0763	0.217446			0.209263	0.301784	0.591498
V34R	-0.328632	0.0564973		0.448621	0.0455494		0.694181	0.0446752		-0.990407	0.0721696		-0.328632	0.0564973	-0.22813	0.0418774	-0.444318	0.0555283	-0.990407	0.0721696		3.15557	0.146383			0.198089	0.246307	0.482762
V34S	0.981834	0.0380037		0.68757	0.0410777		-0.124826	0.0528874		-1.22772	0.0776414		0.981834	0.0380037	-0.122559	0.0521429	-0.844147	0.0734387	-1.22772	0.0776414		2.40651	0.159191			0.24656	0.293486	0.575232
V34T	0.224929	0.0500405		0.672838	0.0441669		0.464783	0.0485787		-1.21812	0.0848144		0.224929	0.0500405	0.104543	0.0256968	-0.819598	0.0784288	-1.21812	0.0848144		2.72305	0.169901			0.232966	0.28834	0.565145
V34W	0.647164	0.0745985		0.465037	0.0782121		-0.411851	0.108173		-1.25841	0.141938		0.647164	0.0745985	-0.266535	0.0764505	-0.585207	0.118507	-1.25841	0.141938		2.39113	0.287198			0.239892	0.374207	0.733446
V34Y	0.650036	0.0707318		0.708106	0.0696897		0.0548809	0.0917022		-1.40579	0.147188		0.650036	0.0707318	0.0356745	0.059736	-0.995451	0.143041	-1.40579	0.147188		2.17156	0.296567			0.266383	0.398638	0.78133
Y35A	-0.0221649	0.06051		0.437171	0.054819		0.513809	0.0551386		-0.852333	0.0810242		-0.0221649	0.06051	-0.0113885	0.0311146	-0.372615	0.0586329	-0.852333	0.0810242		3.55917	0.16213			0.177859	0.240666	0.471706
Y35C	-2.26861	0.241293		-1.40371	0.167038		-0.965581	0.142127		0.663665	0.0799842		-2.26861	0.241293	2.19053	0.397799	-0.931595	0.157781	0.663665	0.0799842		8.29187	0.335672			0.253075	0.420385	0.823954
Y35D	-0.544433	0.104896		0.365471	0.0754218		0.999461	0.0704629		-0.069686	0.0867926		-0.544433	0.104896	-0.544139	0.111638	-0.0254682	0.0321526	-0.069686	0.0867926		4.91893	0.189561			0.1197	0.22419	0.439413
Y35E	-1.69851	0.186084		-0.451527	0.11627		0.53477	0.0872479		0.352871	0.0879678		-1.69851	0.186084	-0.908311	0.178503	-0.159331	0.0571051	0.352871	0.0879678		5.62366	0.2188			0.184809	0.286405	0.561354
Y35F	1.08243	0.0523413		0.744317	0.0565435		-0.269593	0.0823899		-1.86993	0.140625		1.08243	0.0523413	-0.291815	0.0902908	-1.39182	0.148778	-1.86993	0.140625		0.809234	0.288554			0.346245	0.45072	0.883411
Y35G	0.231298	0.0608952		0.420936	0.0560217		0.27116	0.0634242		-0.945375	0.090493		0.231298	0.0608952	0.0627187	0.0220876	-0.397943	0.0652374	-0.945375	0.090493		3.37975	0.179952			0.190793	0.262268	0.514045
Y35H	0.859748	0.0437778		0.842576	0.0450099		0.183048	0.0539158		-1.30433	0.0919671		0.859748	0.0437778	0.157375	0.0470415	-1.09899	0.0972171	-1.30433	0.0919671		2.38658	0.186978			0.258691	0.319189	0.625611
Y35I	-2.42305	0.220731		-1.92598	0.176897		-0.437465	0.10058		-0.382362	0.0924973		-2.42305	0.220731	1.06	0.262143	0.736423	0.190556	-0.382362	0.0924973		6.05451	0.27415			0.237087	0.362448	0.710398
Y35K	-3.4098	0.336151		-2.72953	0.238396		-0.711814	0.103182		0.12627	0.0721897		-3.4098	0.336151	2.42714	0.425486	-0.344658	0.19933	0.12627	0.0721897		7.81092	0.351559			0.301046	0.462842	0.90717
Y35L	-1.51042	0.0837534		-0.647281	0.0574931		-0.233882	0.0516203		-0.446091	0.0527207		-1.51042	0.0837534	0.353261	0.0803915	0.288747	0.0426884	-0.446091	0.0527207		5.10459	0.120465			0.178946	0.215716	0.422803
Y35M	-0.151498	0.0987212		0.361767	0.0874003		-0.224458	0.111049		-1.38606	0.161555		-0.151498	0.0987212	0.034005	0.0278218	-0.501429	0.134503	-1.38606	0.161555		2.52031	0.321468			0.251614	0.40823	0.80013
Y35N	-0.0450463	0.0527825		0.380592	0.0466604		0.284078	0.0504095		-0.922314	0.0746167		-0.0450463	0.0527825	-0.0127967	0.0151653	-0.351025	0.0515609	-0.922314	0.0746167		3.4326	0.14812			0.186505	0.238167	0.466807
Y35P	-3.99853	0.314488		-2.62464	0.17653		-0.0994396	0.0609294		0.911816	0.0426071		-3.99853	0.314488	0.397612	0.245627	-2.39319	0.195996	0.911816	0.0426071		7.23007	0.215718			0.403036	0.457135	0.895984
Y35Q	0.786046	0.0755451		0.592352	0.0794774		-0.123538	0.104071		-1.19319	0.141461		0.786046	0.0755451	-0.0971066	0.082335	-0.70679	0.126549	-1.19319	0.141461		2.57475	0.28761			0.235343	0.371626	0.728387
Y35R	-2.70977	0.166668		-1.86473	0.105608		-0.34154	0.0643942		0.0839936	0.050002		-2.70977	0.166668	0.925495	0.183544	-0.156625	0.0936612	0.0839936	0.050002		6.593	0.171024			0.242804	0.296989	0.582099
Y35S	0.41903	0.0439557		0.582562	0.0410389		0.111763	0.0501314		-1.30787	0.0793055		0.41903	0.0439557	0.0468322	0.0215733	-0.761916	0.070819	-1.30787	0.0793055		2.49447	0.158506			0.245891	0.292552	0.573402
Y35T	-0.821113	0.0747723		0.00877462	0.0542578		0.40285	0.0504959		-0.541015	0.064913		-0.821113	0.0747723	-0.330785	0.0512494	-0.0047472	0.0293598	-0.541015	0.064913		4.20273	0.133559			0.154877	0.204512	0.400843
Y35V	-1.89935	0.160286		-0.806596	0.101706		0.307996	0.07444		0.0539507	0.0749256		-1.89935	0.160286	-0.584992	0.149758	-0.0435164	0.0606833	0.0539507	0.0749256		5.34728	0.185901			0.187049	0.263716	0.516884
Y35W	0.688205	0.100934		0.69416	0.102398		-0.185951	0.140171		-1.52362	0.21859		0.688205	0.100934	-0.127972	0.0982753	-1.05764	0.217634	-1.52362	0.21859		1.79308	0.441807			0.284398	0.525429	1.02984
G36A	0.562216	0.0414863		0.951366	0.037829		0.166994	0.0480746		-0.954751	0.065883		0.562216	0.0414863	0.0938868	0.0279021	-0.908318	0.0723402	-0.954751	0.065883		3.14392	0.133511			0.204615	0.244321	0.478869
G36C	-3.00387	0.276914		-3.15791	0.299842		-1.27794	0.132062		0.556479	0.0639474		-3.00387	0.276914	3.83878	0.531601	-1.75731	0.261956	0.556479	0.0639474		9.09679	0.418905			0.323112	0.529039	1.03692
G36D	-2.21616	0.191591		-1.04344	0.111556		1.22122	0.0576782		0.506514	0.0637236		-2.21616	0.191591	-2.70642	0.266614	-0.528516	0.087258	0.506514	0.0637236		4.57168	0.23451			0.238685	0.334612	0.65584
G36E	-1.906	0.177991		-1.57745	0.155542		-0.499293	0.105605		0.927108	0.0652333		-1.906	0.177991	0.951654	0.22003	-1.46247	0.177155	0.927108	0.0652333		7.65733	0.216417			0.261908	0.339753	0.665916
G36F	0.122405	0.0934185		0.65123	0.0798516		-0.141357	0.108492		-0.92746	0.135687		0.122405	0.0934185	-0.0173028	0.018728	-0.60399	0.115295	-0.92746	0.135687		3.29971	0.270031			0.190603	0.330524	0.647827
G36H	0.399135	0.0564242		0.96924	0.0504672		0.284971	0.0621489		-0.485263	0.0718258		0.399135	0.0564242	0.113742	0.0295613	-0.470336	0.0737984	-0.485263	0.0718258		4.26469	0.145218			0.142563	0.203501	0.398861
G36I	-3.31357	0.355353		-1.85559	0.178832		-1.72692	0.184797		-0.993339	0.118545		-3.31357	0.355353	5.72226	0.866916	1.84323	0.282742	-0.993339	0.118545		8.78606	0.680536			0.388415	0.783578	1.53581
G36K	-2.37628	0.192669		-2.28592	0.183735		0.992862	0.0600081		0.513091	0.0631123		-2.37628	0.192669	-2.35932	0.238594	-1.17288	0.17234	0.513091	0.0631123		4.62793	0.224041			0.256478	0.340552	0.667482
G36L	-3.58536	0.290492		-2.38845	0.160976		-0.536187	0.0789633		0.30829	0.0560559		-3.58536	0.290492	1.92242	0.323129	-0.736335	0.142788	0.30829	0.0560559		7.68798	0.268343			0.317225	0.415499	0.814379
G36M	-2.69572	0.283936		-1.51383	0.163781		0.768562	0.0770565		0.0660844	0.090521		-2.69572	0.283936	-2.07183	0.30128	-0.100041	0.137461	0.0660844	0.090521		4.40313	0.289726			0.24744	0.381009	0.746777
G36N	-0.381683	0.0586536		0.887042	0.0423482		0.67533	0.0463218		-0.246331	0.0555174		-0.381683	0.0586536	-0.257762	0.0433773	-0.218506	0.050339	-0.246331	0.0555174		4.68337	0.115157			0.121978	0.167749	0.328789
G36P	-3.39429	0.171603		-2.30245	0.100114		-0.822266	0.0558017		0.356492	0.0353731		-3.39429	0.171603	2.79101	0.236189	-0.820806	0.0889215	0.356492	0.0353731		8.3501	0.189731			0.311842	0.365025	0.71545
G36Q	-0.067187	0.100293		0.709798	0.0799063		0.886865	0.0818032		-0.207783	0.103318		-0.067187	0.100293	-0.0595858	0.0891164	-0.147484	0.0751909	-0.207783	0.103318		4.87688	0.214969			0.115585	0.244073	0.478382
G36R	-2.16251	0.100755		-0.607153	0.0516502		1.18055	0.0320757		-0.190138	0.0435124		-2.16251	0.100755	-2.55295	0.137694	0.115443	0.0281849	-0.190138	0.0435124		3.54311	0.132768			0.218567	0.255732	0.501234
G36S	1.13862	0.0346804		1.14018	0.0347493		-0.10194	0.0506749		-0.70497	0.0592728		1.13862	0.0346804	-0.116071	0.0578075	-0.803793	0.0718846	-0.70497	0.0592728		3.42479	0.126377			0.190635	0.22872	0.448291
G36T	-0.42956	0.0456591		0.958294	0.0309537		0.652222	0.0342114		-0.30217	0.0431634		-0.42956	0.0456591	-0.280169	0.0332086	-0.289567	0.0424076	-0.30217	0.0431634		4.53967	0.0896287			0.126914	0.155372	0.304528
G36V	-2.19805	0.172375		-1.34592	0.122783		-1.28404	0.123601		-0.577776	0.0902034		-2.19805	0.172375	2.82238	0.350429	0.777639	0.140614	-0.577776	0.0902034		6.92732	0.315045			0.24628	0.399883	0.783771
G36W	-2.28006	0.214453		-1.34299	0.136533		-0.160174	0.0967666		0.0687642	0.081928		-2.28006	0.214453	0.365208	0.223292	-0.0923498	0.110429	0.0687642	0.081928		6.10987	0.234289			0.211714	0.315775	0.618919
G36Y	-0.105268	0.0844329		0.751179	0.0680705		0.374384	0.0802974		-0.506743	0.0953564		-0.105268	0.0844329	-0.0394106	0.032721	-0.380655	0.0795026	-0.506743	0.0953564		4.22692	0.191128			0.139847	0.236827	0.464182
G37A	1.14456	0.0349037		0.593513	0.0396766		-0.2587	0.0547196		-1.60808	0.0849799		1.14456	0.0349037	-0.296099	0.0632776	-0.954416	0.0813308	-1.60808	0.0849799		1.46838	0.175378			0.303267	0.350326	0.68664
G37C	-2.58299	0.215615		-2.04314	0.169588		-0.415024	0.0886893		0.622716	0.0601463		-2.58299	0.215615	1.072	0.245941	-1.27229	0.16203	0.622716	0.0601463		7.32822	0.224646			0.270032	0.351259	0.688468
G37D	-2.42627	0.186431		-1.43523	0.12054		-0.134217	0.0762275		0.968466	0.0546462		-2.42627	0.186431	0.325647	0.186634	-1.38997	0.140638	0.968466	0.0546462		7.39625	0.182676			0.288062	0.341102	0.668559
G37E	-3.20087	0.282618		-2.86361	0.237648		-0.29202	0.0854386		0.798813	0.0569215		-3.20087	0.282618	0.934716	0.285659	-2.28749	0.250214	0.798813	0.0569215		7.30564	0.256635			0.34597	0.430763	0.844295
G37F	-0.905448	0.107618		0.141095	0.0743381		-0.239999	0.0882738		-1.14799	0.1141		-0.905448	0.107618	0.217306	0.0839969	-0.161976	0.0868449	-1.14799	0.1141		3.36701	0.234614			0.227045	0.326486	0.639913
G37H	-1.2952	0.0816114		0.0514316	0.0479106		0.605391	0.0444145		-0.75083	0.0619863		-1.2952	0.0816114	-0.784104	0.0758304	-0.0386164	0.0361137	-0.75083	0.0619863		3.52826	0.134691			0.194183	0.236323	0.463193
G37I	-2.50178	0.230664		-1.80722	0.169791		-0.736445	0.112288		-0.544055	0.0970195		-2.50178	0.230664	1.84242	0.328286	0.983227	0.198181	-0.544055	0.0970195		6.40759	0.315429			0.257997	0.407502	0.798703
G37K	-1.7222	0.143328		-0.121532	0.0792601		0.979311	0.0612403		-0.532228	0.0896743		-1.7222	0.143328	-1.68657	0.175571	0.0646828	0.0435695	-0.532228	0.0896743		3.41006	0.218904			0.200914	0.297129	0.582372
G37L	0.27736	0.0376893		0.491581	0.0357132		-0.44821	0.0502087		-1.53487	0.0729481		0.27736	0.0376893	-0.124316	0.0218928	-0.754514	0.065503	-1.53487	0.0729481		1.95139	0.145955			0.276638	0.31278	0.613049
G37M	0.503486	0.0687362		0.560378	0.068193		-0.501401	0.102746		-1.7321	0.158555		0.503486	0.0687362	-0.252449	0.0621604	-0.970631	0.147804	-1.7321	0.158555		1.35618	0.318801			0.310246	0.444845	0.871895
G37N	0.03773	0.0582241		0.57554	0.0503245		0.542491	0.0538805		-1.51147	0.10635		0.03773	0.0582241	0.0204682	0.0316514	-0.869911	0.0976332	-1.51147	0.10635		2.09953	0.212918			0.274119	0.347096	0.680308
G37P	-4.71351	0.308313		-2.83312	0.122314		-1.25651	0.0609983		0.471691	0.0302172		-4.71351	0.308313	5.92259	0.482436	-1.33636	0.103235	0.471691	0.0302172		10.875	0.360426			0.441618	0.57003	1.11726
G37Q	-1.69002	0.120197		-0.362876	0.0692253		1.15854	0.0474308		-0.179921	0.0637004		-1.69002	0.120197	-1.95796	0.160676	0.065289	0.0262573	-0.179921	0.0637004		3.89876	0.172199			0.184418	0.252314	0.494536
G37R	-1.09806	0.0618865		0.238442	0.0368188		0.562884	0.0362696		-0.829811	0.0547721		-1.09806	0.0618865	-0.61808	0.0529112	-0.197862	0.0332269	-0.829811	0.0547721		3.40352	0.115106			0.194917	0.226367	0.443679
G37S	-0.843962	0.059119		0.380575	0.040291		0.920948	0.0368273		-0.922699	0.062303		-0.843962	0.059119	-0.777245	0.0626924	-0.351156	0.0440942	-0.922699	0.062303		3.0086	0.131654			0.199357	0.238906	0.468256
G37T	-1.87571	0.106084		-0.585784	0.0614783		0.508018	0.0444853		-0.562108	0.0578255		-1.87571	0.106084	-0.952895	0.0993323	0.329274	0.0483902	-0.562108	0.0578255		4.00489	0.136587			0.208705	0.249427	0.488877
G37V	-1.93222	0.146826		-1.34953	0.112163		-0.436426	0.0814653		-0.422682	0.0782305		-1.93222	0.146826	0.843269	0.169952	0.570422	0.115731	-0.422682	0.0782305		5.67743	0.202653			0.205596	0.288684	0.56582
G37W	-2.57824	0.244799		-1.52846	0.156474		-0.116846	0.0916424		-0.551233	0.0996118		-2.57824	0.244799	0.301258	0.238002	0.842536	0.174987	-0.551233	0.0996118		5.23751	0.271331			0.25518	0.372475	0.730051
G37Y	-1.5166	0.116933		-0.209318	0.0715734		0.0252025	0.0700579		-0.747078	0.08318		-1.5166	0.116933	-0.0382221	0.106291	0.156377	0.0562341	-0.747078	0.08318		4.18366	0.182533			0.202599	0.272699	0.53449
R39A	0.125238	0.0458793		0.686478	0.0394976		0.526353	0.0434256		-1.33192	0.0752384		0.125238	0.0458793	0.0659195	0.0247535	-0.91433	0.0737239	-1.33192	0.0752384		2.45388	0.151154			0.249799	0.291971	0.572264
R39C	-2.64823	0.260594		-2.30614	0.222295		0.0448302	0.091033		0.473387	0.0742649		-2.64823	0.260594	-0.118721	0.241359	-1.0917	0.201011	0.473387	0.0742649		6.2487	0.243012			0.260187	0.356023	0.697805
R39D	-2.38599	0.198127		-2.31272	0.190738		0.638701	0.0638236		0.689724	0.05982		-2.38599	0.198127	-1.52393	0.197998	-1.59514	0.190911	0.689724	0.05982		5.42768	0.200691			0.273387	0.339142	0.664718
R39E	-1.87173	0.181728		-2.34819	0.235358		0.374983	0.0857791		0.865502	0.0715012		-1.87173	0.181728	-0.701869	0.174419	-2.03237	0.263979	0.865502	0.0715012		6.12471	0.213973			0.273163	0.346991	0.680102
R39F	-0.493533	0.0940786		0.260456	0.0757724		0.714672	0.0698274		-1.22802	0.126453		-0.493533	0.0940786	-0.352714	0.0755528	-0.319847	0.0987073	-1.22802	0.126453		2.67187	0.25684			0.230934	0.345394	0.676973
R39G	0.325392	0.0456511		0.629805	0.0427678		0.532399	0.0450597		-1.43979	0.0872702		0.325392	0.0456511	0.173238	0.0283847	-0.906784	0.0825386	-1.43979	0.0872702		2.29018	0.175049			0.265829	0.318288	0.623844
R39H	-1.00008	0.0742601		0.144556	0.0513915		1.09383	0.0417172		-0.925854	0.0715683		-1.00008	0.0742601	-1.09392	0.0913159	-0.133837	0.0486927	-0.925854	0.0715683		2.87753	0.156613			0.204104	0.257266	0.504242
R39I	-1.28858	0.132205		-0.379118	0.0876572		1.22333	0.0609754		-0.313222	0.0873561		-1.28858	0.132205	-1.57636	0.179806	0.118748	0.0430193	-0.313222	0.0873561		3.86778	0.216891			0.164824	0.272413	0.533929
R39K	-0.920402	0.122675		0.0697675	0.0818952		1.13522	0.0653492		-0.653149	0.106506		-0.920402	0.122675	-1.04486	0.151697	-0.0455686	0.0540034	-0.653149	0.106506		3.46666	0.237652			0.171387	0.293006	0.574291
R39L	-1.83284	0.0823914		-0.601464	0.0481571		1.18385	0.0301475		-0.302377	0.0432584		-1.83284	0.0823914	-2.16982	0.112103	0.181869	0.029816	-0.302377	0.0432584		3.57101	0.118749			0.198901	0.231653	0.45404
R39M	-0.688142	0.102679		-0.157331	0.0869284		1.23643	0.0629074		-0.662005	0.100768		-0.688142	0.102679	-0.85084	0.134133	0.104154	0.0596909	-0.662005	0.100768		3.60638	0.221881			0.164556	0.276242	0.541435
R39N	-1.30579	0.109214		-1.06755	0.100892		1.23746	0.0502389		-0.225736	0.0683636		-1.30579	0.109214	-1.61587	0.150228	0.240984	0.0764524	-0.225736	0.0683636		4.05792	0.175851			0.162945	0.239739	0.469888
R39P	-0.685971	0.0396564		0.236107	0.0292892		0.768913	0.0265705		-0.599329	0.037653		-0.685971	0.0396564	-0.527452	0.0355245	-0.141506	0.0196767	-0.599329	0.037653		3.8739	0.0787712			0.157106	0.175748	0.344465
R39Q	-0.494264	0.0777014		0.200257	0.0621804		1.11897	0.052739		-0.701394	0.085678		-0.494264	0.0777014	-0.553067	0.090769	-0.140459	0.0468665	-0.701394	0.085678		3.62423	0.181632			0.163503	0.244384	0.478992
R39S	-0.526484	0.0517598		0.187062	0.0396885		1.14316	0.0328113		-0.750921	0.0543122		-0.526484	0.0517598	-0.601858	0.06164	-0.140469	0.031487	-0.750921	0.0543122		3.49706	0.116341			0.169854	0.205878	0.40352
R39T	-1.24358	0.0686292		-0.50477	0.050993		1.32067	0.0325005		-0.254889	0.0452952		-1.24358	0.0686292	-1.64236	0.0992396	0.12866	0.0262999	-0.254889	0.0452952		3.93049	0.115244			0.160585	0.197659	0.387411
R39V	-0.759196	0.0846417		-0.0554975	0.0668336		1.27025	0.0499169		-0.575792	0.0753053		-0.759196	0.0846417	-0.964368	0.113999	0.031955	0.0387085	-0.575792	0.0753053		3.67842	0.170337			0.158361	0.232579	0.455854
R39W	-0.417703	0.111511		0.36561	0.0881288		0.943979	0.0802872		-1.07861	0.144411		-0.417703	0.111511	-0.394302	0.110477	-0.394352	0.108736	-1.07861	0.144411		2.89501	0.297395			0.210381	0.364285	0.713999
R39Y	-1.86757	0.169935		-0.689179	0.0986997		1.36322	0.0593272		-0.305917	0.0881053		-1.86757	0.169935	-2.54591	0.256792	0.210832	0.0678132	-0.305917	0.0881053		3.30764	0.256702			0.204862	0.328427	0.643717

## Sheet: Figure_S5
Mutation in BPTI		Experimental ddG (kcal/mol)		Ln of Enrichment in HI affinity gate	Ln of Enrichment in WT affinity gate	Ln of Enrichment in SL affinity gate	Ln of Enrichment in LO affinity gate
G12A		4.3466		0.818261	0.579236	-0.0881212	-0.839379
K15A		10.0524		-4.15123	-3.15171	-1.38489	1.06591
I18A		4.96905		0.0646968	0.749086	0.79374	-0.160666
G36A		4.89077		0.563627	0.951354	0.166918	-0.950059
K15G		12.2224		-3.95655	-3.39886	-1.44411	1.08951
K15A		10.5271		-4.15123	-3.15171	-1.38489	1.06591
K15S		7.64272		-2.99682	-3.93363	-1.05562	1.1787
K15V		11.6329		-3.77878	-3.02248	-1.30588	0.849742
K15T		10.4861		-2.82739	-2.75739	-1.37847	1.00328
K15D		11.3818		-4.35741	-4.33871	-0.910658	1.3118
K15N		7.94866		-2.38713	-1.3876	-0.719392	1.09992
K15M		7.61151		-2.33306	-2.03992	-1.08151	0.873449
K15I		11.054		-3.74109	-4.01007	-1.44221	1.03393
K15L		8.77092		-2.89319	-2.9827	-1.28049	0.999582
K15E		9.32494		-1.95089	-1.67268	-1.16625	1.17297
K15Q		9.27214		-1.58061	-1.64415	-0.685735	1.26773
K15H		8.68947		-3.10465	-4.33871	-0.910658	1.18043
K15F		6.95334		-2.56945	-3.16979	-0.920387	0.965257
K15Y		6.78493		-2.49184	-2.62729	-1.25336	0.928485
K15W		8.57304		-2.22258	-2.23897	-1.19652	0.938369
WT		0		0.399023	0.824459	0.317858	-1.46979
Y35G		3.29		0.229737	0.419184	0.269808	-0.945433
A16R		4.66848		-2.51952	-2.65497	0.950317	0.602408
A16G		1.75608		0.998434	0.803595	0.215557	-0.781203
A16L		7.56194		-3.53143	-3.20735	-0.492893	1.00411
A16S		3.02962		-0.855512	0.285897	0.880969	-0.222475
A16W		9.64383		-3.49092	-3.62637	-0.985492	0.79416
A16V		7.54615		-0.0661926	0.481235	0.302096	-0.344964
K15R		-0.77		2.75044	-1.77648	-1.897	-1.96241

## Sheet: Figure_S6A
x1	X2	X3	x4	y		a	b	c	d	f	sigma a	sigma b	sigma c	sigma d	sigma f	ddGbind predicted leaving one out		error	error^2
0.82	-0.0738	-0.4872	-0.84	4.35		-0.244366	0.705843	0.395483	1.97123	5.27991	0.00592377	0.000363169	0.000991179	0.000126113	0.00775985	3.17893		1.17107	1.37141
-4.15	5.727	-3.3705	1.07	10.05		-0.241358	0.760311	0.41645	1.87038	5.34897	0.00546979	0.00125394	0.002751	0.00803174	0.000362141	11.3026		-1.25257	1.56893
0.06	0.0474	-0.12	-0.16	4.97		-0.163349	0.724898	0.366445	1.97237	5.37951	1.64106e-05	4e-12	5.97803e-06	0.000153017	0.00013248	5.04452		-0.0745166	0.00555273
0.56	0.0952	-0.9025	-0.95	4.89		-0.250334	0.705754	0.446899	2.09737	5.29108	0.00687805	0.000366569	0.00687224	0.0188705	0.00591669	2.82225		2.06775	4.27558
-3.96	5.7024	-3.706	1.09	12.22		-0.126042	0.681804	0.33687	2.04548	5.39027	0.00171048	0.00185727	0.000736037	0.00730683	0.000495953	10.7584		1.46155	2.13613
-4.15	5.727	-3.3705	1.07	10.53		-0.207045	0.743449	0.39253	1.91483	5.35892	0.00157173	0.000344065	0.000813961	0.00204033	8.24464e-05	11.2017		-0.671735	0.451228
-3	3.18	-4.6374	1.18	7.64		-0.0826341	0.701599	0.25261	2.0297	5.36262	0.00718526	0.000542937	0.0124077	0.00485809	2.89444e-05	9.0652		-1.4252	2.03119
-3.78	4.9518	-2.567	0.85	11.63		-0.0358383	0.681293	0.264693	2.10738	5.38001	0.0173085	0.00190157	0.00986188	0.0217209	0.00014424	10.0009		1.62909	2.65393
-2.83	3.9054	-2.76	1	10.49		-0.187411	0.704209	0.348915	1.92393	5.32408	0.00040044	0.000428117	0.000227557	0.00130104	0.00192897	9.5656		0.924404	0.854524
-4.36	3.9676	-5.6854	1.31	11.38		-0.0962399	0.815272	0.589127	2.17673	5.61792	0.00506376	0.0081671	0.0506822	0.0469719	0.06246	8.77429		2.60571	6.78971
-2.39	1.7208	-1.529	1.1	7.95		-0.163752	0.721406	0.400641	2.05561	5.4458	1.33079e-05	1.2208e-05	0.00134256	0.00914127	0.00605284	8.72715		-0.777154	0.603968
-2.33	2.5164	-1.7748	0.87	7.61		-0.15927	0.73576	0.407454	2.04411	5.45721	6.60969e-05	0.00011794	0.00188825	0.00707449	0.00795842	8.735		-1.125	1.26563
-3.74	5.3856	-4.1303	1.03	11.05		-0.162666	0.708622	0.373531	2.00317	5.3876	2.24108e-05	0.000264973	9.084e-05	0.00186365	0.00038416	10.3328		0.717205	0.514382
-2.89	3.6992	-2.98	1	8.77		-0.155717	0.73309	0.368646	1.99	5.39563	0.000136492	6.70761e-05	2.15853e-05	0.0009	0.000763417	9.44893		-0.678934	0.460951
-1.95	2.2815	-1.9539	1.17	9.32		-0.205085	0.717728	0.355799	1.88208	5.31164	0.00142016	5.14376e-05	6.72564e-05	0.00607153	0.00317645	8.85589		0.46411	0.215398
-1.58	1.0902	-2.0828	1.27	9.27		-0.338768	0.732377	0.377348	1.6051	5.1542	0.029367	5.59055e-05	0.000178169	0.125954	0.0457104	7.74043		1.52957	2.33959
-3.1	2.821	-5.1212	1.18	8.69		-0.190603	0.73686	0.4092	1.95556	5.38354	0.000538379	0.000143042	0.00204304	1.97136e-05	0.000241492	8.26506		0.424943	0.180576
-2.57	2.3644	-3.0749	0.97	6.95		-0.132249	0.709263	0.333202	2.04036	5.41777	0.00123559	0.000244516	0.000948517	0.00645773	0.00247705	8.38922		-1.43922	2.07135
-2.49	3.1125	-2.4459	0.93	6.78		-0.105933	0.755892	0.400126	2.11508	5.51532	0.00377819	0.000960504	0.00130509	0.0240498	0.0217032	9.12016		-2.34016	5.47636
-2.22	2.664	-2.1056	0.94	8.57		-0.159836	0.726483	0.368898	1.98516	5.38691	5.72141e-05	2.50589e-06	2.39904e-05	0.000633026	0.000357588	8.7664		-0.196395	0.0385712
0.4	0.128	-1.2054	-1.47	0		-0.248487	0.720799	0.192616	1.31559	5.2468	0.0065751	1.68182e-05	0.0293725	0.415264	0.0146894	3.07357		-3.07357	9.44684
0.23	0.0621	-0.399	-0.95	3.29		-0.168104	0.724532	0.364378	1.95828	5.37317	4.95616e-07	1.35424e-07	1.42884e-07	2.9584e-06	2.67289e-05	3.37375		-0.0837467	0.00701351
-2.52	-2.394	-1.59	0.6	4.67		-0.163809	0.726399	0.364919	1.96764	5.37103	1.28953e-05	2.247e-06	8.44561e-07	5.83696e-05	9.1809e-06	4.64519		0.0248077	0.000615424
1	0.22	-0.624	-0.78	1.76		0.0641971	0.779744	0.286605	2.03857	5.58848	0.0536372	0.00300786	0.00598999	0.00617324	0.0486114	4.05529		-2.29529	5.26838
-3.53	1.7297	-3.21	1	7.56		-0.211479	0.700732	0.359683	1.93681	5.35184	0.00194296	0.000584092	1.86365e-05	0.000537776	0.000261146	8.09264		-0.532645	0.28371
-0.86	-0.7568	-0.0638	-0.22	3.03		-0.282495	0.686055	0.431867	1.89562	5.4552	0.0132469	0.00150893	0.00460593	0.00414478	0.00760384	4.73435		-1.70435	2.90481
-3.49	3.4551	-2.8677	0.79	9.64		-0.108672	0.726923	0.34803	2.02997	5.38835	0.00344898	4.09253e-06	0.000255041	0.0048958	0.000414122	8.88484		0.755162	0.57027
-0.07	-0.021	-0.1632	-0.34	7.55		-0.229689	0.702361	0.302399	1.89504	5.08302	0.00387992	0.000508007	0.00379468	0.0042198	0.0812136	4.39068		3.15932	9.98128
2.75	-5.225	3.4888	-1.96	-0.77		-0.0983891	0.752935	0.298523	2.03714	5.23445	0.0047625	0.000785961	0.00428724	0.00595058	0.0178356	-1.92151		1.15151	1.32598
																		sigma	1.4982
				average coeficients		-0.167428	0.72491	0.363927	1.9607	5.36832
				sigma for each coefficient:							0.0792081	0.0290092	0.0711096	0.161996	0.11

## Sheet: Figure_S6B
x1	X2	X3	x4	ddG experimental		ddG predicted from Hi and LO gates			(ddGexp-ddGcalc)^2
0.82	-0.0738	-0.4872	-0.84	4.35		2.83708			2.28894
-4.15	5.727	-3.3705	1.07	10.05		10.0978			0.00228388
0.06	0.0474	-0.12	-0.16	4.97		4.60219			0.135286
0.56	0.0952	-0.9025	-0.95	4.89		2.86257			4.11048
-3.96	5.7024	-3.706	1.09	12.22		9.97723			5.03001
-4.15	5.727	-3.3705	1.07	10.53		10.0978			0.186805
-3	3.18	-4.6374	1.18	7.64		9.34944			2.92219
-3.78	4.9518	-2.567	0.85	11.63		9.42592			4.85799
-2.83	3.9054	-2.76	1	10.49		8.90753			2.50422
-4.36	3.9676	-5.6854	1.31	11.38		10.6735			0.499182
-2.39	1.7208	-1.529	1.1	7.95		8.71896			0.591296
-2.33	2.5164	-1.7748	0.87	7.61		8.28199			0.451565
-3.74	5.3856	-4.1303	1.03	11.05		9.69727			1.82988
-2.89	3.6992	-2.98	1	8.77		8.95626			0.034692
-1.95	2.2815	-1.9539	1.17	9.32		8.47975			0.70602
-1.58	1.0902	-2.0828	1.27	9.27		8.34804			0.850018
-3.1	2.821	-5.1212	1.18	8.69		9.43066			0.548577
-2.57	2.3644	-3.0749	0.97	6.95		8.64571			2.87545
-2.49	3.1125	-2.4459	0.93	6.78		8.51322			3.00404
-2.22	2.664	-2.1056	0.94	8.57		8.3108			0.0671826
0.4	0.128	-1.2054	-1.47	0		2.11476			4.47221
0.23	0.0621	-0.399	-0.95	3.29		3.13059			0.0254103
-2.52	-2.394	-1.59	0.6	4.67		7.98054			10.9597
1	0.22	-0.624	-0.78	1.76		2.79216			1.06535
-3.53	1.7297	-3.21	1	7.56		9.47607			3.67131
-0.86	-0.7568	-0.0638	-0.22	3.03		5.24813			4.92011
-3.49	3.4551	-2.8677	0.79	9.64		9.0891			0.303493
-0.07	-0.021	-0.1632	-0.34	7.55		4.40393			9.89773
2.75	-5.225	3.4888	-1.96	-0.77		-0.62103			0.0221921
								sigma	1.54064

## Sheet: Figure S7
R39I
concentration, pM	Vi, 1st exp	vi/v0, 1st exp	Vi, 2nd exp	Vi/V0, 2nd exp	Vi, 3d exp	Vi/V0, 3d exp	Ki, pM	AVG Ki	S.D.
0	3.96e-06	1	4.887e-06	1	3.83e-06	1	31	38	13
100	2.14e-06	0.5404	3.21e-06	0.65684	1.79e-06	0.46736	56
200	2.25e-06	0.56818	3.46e-06	0.708	1.93e-06	0.50392	26
300	1.55e-06	0.39141	2.57e-06	0.52589	1.387e-06	0.36214
400	1.11e-06	0.2803	1.69e-06	0.34582	8.51e-07	0.22219
500	1.087e-06	0.27449	1.94e-06	0.39697	8.97e-07	0.2342
600	8.48e-07	0.21414	1.98e-06	0.40516	9.607e-07	0.25084
700	9.55e-07	0.24116	1.67e-06	0.34172	8.09e-07	0.21123
800	7.107e-07	0.17947	1.47e-06	0.3008	6.89e-07	0.1799
900	5.95e-07	0.15025	1.33e-06	0.27215	6.78e-07	0.17702
1000	4.65e-07	0.11742	1.038e-06	0.2124	4.86e-07	0.12689
T11N
concentration, pM	Vi, 1st exp	vi/v0, 1st exp	Vi, 2nd exp	Vi/V0, 2nd exp	Vi, 3d exp	Vi/V0, 3d exp	Ki, pM	AVG Ki	S.D.
0	2.82e-06	1	2.71e-06	1	2.92e-06	1	7.6	4	2
10	2.41e-06	0.85461	2.34e-06	0.86347	1.989e-06	0.68116	2.2
20	1.42e-06	0.50355	1.82e-06	0.67159	1.51e-06	0.51712	2.34
30	1.18e-06	0.41844	1.93e-06	0.71218	1.33e-06	0.45548
40	8.94e-07	0.31702	1.58e-06	0.58303	9.98e-07	0.34178
50	6.49e-07	0.23014	1.37e-06	0.50554	7.88e-07	0.26986
60	6.54e-07	0.23191	1.38e-06	0.50923	7.75e-07	0.26541
70	5.74e-07	0.20355	1.128e-06	0.41624	6.64e-07	0.2274
80	5.69e-07	0.20177	1.17e-06	0.43173	6.1e-07	0.2089
90	4.38e-07	0.15532	8.59e-07	0.31697	4.85e-07	0.1661
100	5.23e-07	0.18546	9.68e-07	0.3572	5.42e-07	0.18562
